# Supplementary material for: Exploring the Interaction of Curaxin CBL0137 with G-Quadruplex DNA Oligomers
Source: Int J Mol Sci. 2021 Jun 17;22(12):6476. doi: 10.3390/ijms22126476 (PMC8234370; doi:10.3390/ijms22126476)
Supplement: Supplementary file 1 [file ijms-22-06476-s001.zip]

Archive with 1 entries (1 files):
- ijms-1222936-supplementary.pdf
